# Supplementary material for: Communicating the diagnosis of a hematological neoplastic disease to patients’ minor children: a multicenter prospective study
Source: Oncologist. 2024 May 22;29(10):e1354–63. doi: 10.1093/oncolo/oyae104 (PMC11449074; doi:10.1093/oncolo/oyae104)
Supplement: oyae104_suppl_Supplementary_Materials [file oyae104_suppl_supplementary_materials.zip]

Archive with 4 entries (3 files):
- Supplementary materials/
- Supplementary materials/Supplemental Figures THE ONCOLOGIST.docx
- Supplementary materials/Supplemental material - Original questionnaires English.docx
- Supplementary materials/Supplemental Tables THE ONCOLOGIST.docx
